# Supplementary material for: The Aroma of Non-Fermented and Fermented Dry-Cured Meat Products: Savory and Toasted Odors
Source: Foods. 2025 Mar 5;14(5):881. doi: 10.3390/foods14050881 (PMC11899295; doi:10.3390/foods14050881)
Supplement: Supplementary file 1 [file foods-14-00881-s001.zip]

Archive with 1 entries (1 files):
- foods-3344511-supplementary.pdf
